# Supplementary material for: Zein as an Effective Carrier for Hesperidin Delivery Systems with Improved Prebiotic Potential
Source: Molecules. 2023 Jul 4;28(13):5209. doi: 10.3390/molecules28135209 (PMC10343518; doi:10.3390/molecules28135209)
Supplement: Supplementary file 1 [file molecules-28-05209-s001.zip]

Archive with 1 entries (1 files):
- molecules-2479986-supplementary.pdf
